# Supplementary material for: Four Escherichia coli O157:H7 Phages: A New Bacteriophage Genus and Taxonomic Classification of T1-Like Phages
Source: PLoS One. 2014 Jun 25;9(6):e100426. doi: 10.1371/journal.pone.0100426 (PMC4070988; doi:10.1371/journal.pone.0100426)
Supplement: Table S4 — Feature of phage AKS96 gene products and their functional assignments. (XLSX) [file pone.0100426.s004.xlsx]

## Sheet: Sheet1
Table S4 Feature of phage AKS96 gene products and their functional assignments.
ORF	Strand	Start-stop	Size (aa)	Function	Best BLASTP Hits (Homologues)
1	+	1−516	171	terminase, small subunit	terminase small subunit (phage vB_EcoS_Rogue1, AFM76567.1)
2	+	562−1077	171	HNH endonuclease	endonuclease of the HNH family (Xanthomonas phage Xp10, NP_858964.1); putative homing endonuclease RB16 4 (phage RB16, YP_003858386.1); putative HNH endonuclease (phage wV8, YP_002922896.1)
3	+	1070−2641	523	terminase, large subunit	terminase largesubunit (phage vB_EcoS_Rogue1, AFM76568.1)
4	+	2691−3965	424	portal protein	putative portal protein (phage vB_EcoS_Rogue1, AFM76569.1)
5	+	3925−4689	254	head morphogenesis protein	head morphogenesis protein (phage vB_EcoS_Rogue1, AFM76570.1)
6	+	4691−5800	369	prohead protease	hypothetical protein JK_31 (phage JK06, YP_277469.1)
7	+	5803−6297	164	hypothetical protein	hypothetical protein rtp26 (phage RTP, YP_398970.1)
8	+	6392−7276	294	hypothetical protein	hypothetical protein JK_26P (phage JK06, YP_277466.1)
9	+	7357−8301	314	major capsid protein	major capsid protein (phage vB_EcoS_Rogue1, AFM76574.1); hypothetical protein ACG-M12_0020 (phage vB_EcoS_ACG-M12, YP_006987838.1); hypothetical protein rtp27 (phage RTP, YP_398971.1);
10	+	8392−8640	82	hypothetical protein	hypothetical protein Rogue1_0024 (phage vB_EcoS_Rogue1, AFM76576.1)
11	+	8687−9088	133	hypothetical protein	hypothetical protein Rogue1_0025 (phage vB_EcoS_Rogue1, AFM76577.1)
12	+	9085−9453	122	hypothetical protein	hypothetical protein Rogue1_0026 (phage vB_EcoS_Rogue1, AFM76578.1)
13	+	9446−9874	142	hypothetical protein	hypothetical protein Rogue1_0027 (phage vB_EcoS_Rogue1, AFM76579.1)
14	+	9864−10262	132	hypothetical protein	hypothetical protein Rogue1_0028 (phage vB_EcoS_Rogue1, AFM76580.1)
15	+	10277−10927	216	major tail protein	putative major tail protein (phage vB_EcoS_Rogue1, AFM76581.1)
16	+	11001−11315	104	hypothetical protein	hypothetical protein JK_16 (phage JK06, YP_277456.1)
17	+	11378−11632	84	hypothetical protein	hypothetical protein Rogue1_0031 (phage vB_EcoS_Rogue1, AFM76583.1)
18	+	11667−14720	1017	tail tape measure protein	tail tape measure protein (phage vB_EcoS_Rogue1, AFM76584.1)
19	+	14752−15102	116	minor tail protein	putative minor tail protein (phagevB_EcoS_Rogue1, AFM76585.1)
20	+	15142−15906	254	minor tail protein	putative minor tail protein (phage vB_EcoS_Rogue1, AFM76587.1)
21	+	15917−16663	248	minor tail protein	putative minor tail protein (phage vB_EcoS_Rogue1, AFM76588.1)
22	+	16644−17210	188	tail assembly protein	putative tail fiber (phage vB_EcoS_Rogue1, AFM76598.1)
23	+	17291−20677	1128	tail fiber protein	putative tail fiber (phage vB_EcoS_Rogue1, AFM76590.1)
24	−	20708−21670	320	hypothetical protein	hypothetical protein Rogue1_0039 (phage vB_EcoS_Rogue1, AFM76591.1)
25	−	21670−21915	81	hypothetical lipoprotein	putative phage lipoprotein (phage vB_EcoS_ACG-M12, YP_006987857.1); hypothetical protein Rogue1_0040 (phage vB_EcoS_Rogue1, AFM76592.1)
26	+	22233−22379	48	hypothetical protein
27	+	22501−23211	236	regulatory protein	hypothetical protein Rogue1_0041 (phage vB_EcoS_Rogue1, AFM76593.1)
28	+	23364−23558	64	hypothetical protein	hypothetical protein Rogue1_0042 (phage vB_EcoS_Rogue1, AFM76594.1)
29	+	23562−24530	322	exodeoxyribonuclease VIII	putative exodeoxyribonuclease VIII (phage vB_EcoS_Rogue1, AFM76595.1)
30	+	24587−25234	215	recombination protein	putative recombination protein (phage vB_EcoS_Rogue1, AFM76596.1)
31	+	25282−25704	140	single-stranded DNA binding protein Ssb	putative single-stranded DNA binding protein Ssb (phage vB_EcoS_Rogue1, AFM76597.1)
32	−	25736−28453	905	tail fiber	putative tail fiber (phage vB_EcoS_Rogue1, AFM76598.1)
33	−	28532−29455	307	DNA primase	putative DNA primase (phage vB_EcoS_Rogue1, AFM76599.1)
34	−	29508−29981	157	transcriptional regulator	putative transcriptional regulator (phage vB_EcoS_Rogue1, AFM76600.1)
35	+	30074−32017	647	ATP-dependent helicase	putative ATP-dependent helicase (phage vB_EcoS_Rogue1, AFM76601.1)
36	+	32017−32406	129	hypothetical protein	hypothetical protein Rogue1_0050 (phage vB_EcoS_Rogue1, AFM76602.1)
37	+	32465−32659	64	hypothetical protein	hypothetical protein Rogue1_0051 (phage vB_EcoS_Rogue1, AFM76603.1)
38	+	32659−32877	72	hypothetical protein	hypothetical protein Rogue1_0052 (phage vB_EcoS_Rogue1, AFM76604.1)
39	+	32874−33074	66	hypothetical protein	hypothetical protein Rogue1_0053 (phage vB_EcoS_Rogue1, AFM76605.1)
40	+	33149−33274	41	hypothetical protein	hypothetical protein Rogue1_0054 (phage vB_EcoS_Rogue1, AFM76606.1); hypothetical protein ACG-M12_0057 (phage vB_EcoS_ACG-M12,YP_006987876.1)
41	+	33325−33510	61	hypothetical protein	hypothetical protein Rogue1_0055 (phage vB_EcoS_Rogue1, AFM76607.1)
42	+	33507−33764	85	hypothetical protein	hypothetical protein Rogue1_0055 (phage vB_EcoS_Rogue1, AFM76607.1)
43	+	33771−33911	46	hypothetical protein
44	+	33915−35051	378	hypothetical protein	hypothetical protein Rogue1_0057 ( phage vB_EcoS_Rogue1, AFM76609.1); hypothetical protein rtp61 (phage RTP, YP_399005.1); hypothetical protein ACG-M12_0060 (phage vB_EcoS_ACG-M12, YP_006987879.1)
45	+	35117−35608	163	HNH endonuclease	putative HNH endonuclease (phage vB_EcoS_ACG-M12, YP_006987880.1); putative HNH endonuclease (phage vB_EcoS_Rogue1, AFM76575.1)
46	+	35682−35867	61	hypothetical protein	hypothetical protein Rogue1_0059 (phage vB_EcoS_Rogue1, AFM76611.1)
47	+	35867−36055	62	hypothetical protein	hypothetical protein Rogue1_0060 (phage vB_EcoS_Rogue1, AFM76612.1)
48	+	36068−36241	57	hypothetical protein	hypothetical protein Rogue1_0061 (phage vB_EcoS_Rogue1, AFM76613.1); hypothetical protein ACG-M12_0064 (phage vB_EcoS_ACG-M12); hypothetical protein rtp62 (phage RTP, YP_399006.1)
49	+	36357−36572	71	holin	putative holin (phage vB_EcoS_Rogue1, AFM76614.1)
50	+	36572−37054	160	endolysin	putative endolysin (phage vB_EcoS_Rogue1, AFM76615.1)
51	+	37036−37440	134	Rz1 protein	putative Rz1 protein (phage vB_EcoS_Rogue1, AFM76616.1)
52	−	37454−37789	111	hypothetical protein	hypothetical protein Rogue1_0065 (phage vB_EcoS_Rogue1, AFM76617.1)
53	−	37794−39377	527	hypothetical protein	hypothetical protein Rogue1_0066 (phage vB_EcoS_Rogue1, AFM76618.1)
54	−	39418−39597	59	hypothetical protein
55	−	39680−39796	38	hypothetical protein
56	−	39875−40084	69	hypothetical protein	hypothetical protein Rogue1_0068 (phage vB_EcoS_Rogue1, AFM76620.1)
57	−	40081−40434	117	hypothetical protein	hypothetical protein Rogue1_0069 (phage vB_EcoS_Rogue1, AFM76621.1)
58	−	40460−40762	100	hypothetical protein	hypothetical protein Rogue1_0070 (phage vB_EcoS_Rogue1, AFM76622.1)
59	−	40837−40989	50	hypothetical protein	hypothetical protein Rogue1_0071 (phage vB_EcoS_Rogue1, AFM76623.1)
60	−	40990−41229	79	hypothetical protein	hypothetical protein rtp73 (phage RTP, YP_399017.1); hypothetical protein Rogue1_0072 (phage vB_EcoS_Rogue1, AFM76624.1)
61	−	41226−41444	72	hypothetical protein	hypothetical protein JK_48 (phage JK06, YP_277488.1)
62	+	41529−41651	40	hypothetical protein	Motifs: 1 transmembrane domains shown by Phobius and TMHMM v2.0
63	+	42119−42634	171	hypothetical protein	gp74 (phage phiEB49, AEI91274.1); hypothetical protein rtp1(phage RTP, YP_398945.1); hypothetical protein Rogue1_003 (phage vB_EcoS_Rogue1, AFM76555.1)
64	+	42634−43176	180	hypothetical protein	gp73 (phage phiEB49, AEI91273.1)
65	+	43248−43481	77	hypothetical protein	hypothetical protein Rogue1_005 (phage vB_EcoS_Rogue1, AFM76557.1)
66	+	43478−43615	45	hypothetical protein	gp71 (phage phiEB49, AEI91271.1); hypothetical protein Rogue1_006 (phage vB_EcoS_Rogue1, AFM76558.1)
67	+	43600−43722	40	hypothetical protein	hypothetical protein Rogue1_007 (phage vB_EcoS_Rogue1, AFM76559.1)
68	+	43726−44025	99	hypothetical protein	hypothetical protein JK_43 (phage JK06, YP_277483.1)
69	+	44098−44226	42	hypothetical protein	hypothetical protein Rogue1_009 (phage vB_EcoS_Rogue1, AFM76561.1)
70	+	44223−44516	97	hypothetical protein	hypothetical protein Rogue1_0010 (phage vB_EcoS_Rogue1, AFM76562.1)
71	+	44520−44654	44	hypothetical protein	putative fusion protein (phage vB_EcoS_Rogue1, AFM76563.1)
72	+	44657−44896	79	hypothetical protein	putative fusion protein (phage vB_EcoS_Rogue1, AFM76563.1); gp63 ( phagephiEB49, AEI91263.1)
73	+	44889−45083	64	hypothetical protein	hypothetical protein Rogue1_0012 (phage vB_EcoS_Rogue1, AFM76564.1)
74	+	45498−45647	49	hypothetical protein	hypothetical protein Rogue1_0014 (phage vB_EcoS_Rogue1, AFM76566.1)
